# Supplementary material for: A2AR eGFP reporter mouse enables elucidation of A2AR expression dynamics during anti-tumor immune responses
Source: Nat Commun. 2023 Nov 1;14:6990. doi: 10.1038/s41467-023-42734-0 (PMC10620403; doi:10.1038/s41467-023-42734-0)
Supplement: Supplementary file 4 — Source Data [file 41467_2023_42734_MOESM4_ESM.xlsx]

## Sheet: Figure 1
Panel C
CD62L+CD44-	CD62L+CD44+	CD62L-CD44+	CD62L--CD44-	Total CD8+
7.61	55.6	41.5	20.5	15.1	Experiment 1
4.9	40	49.4	19.8	18.7	Experiment 2
5.71	50.7	68.8	10.8	21.4	Experiment 3
5.86	45.3	49.3	3.52	27.3
7.15	55.7	57.7	6	22.9
Panel D
A2A eGFP mouse GFP-ve	A2A eGFP mouse GFP+ve	WT mouse
0.853596	18.1466	0.936246	Mouse 1
1.20717	15.2475	1.05333	Mouse 2
1.276	16.4684	1.01042	Mouse 3
Panel E
CD8s			CD4s
Non stim	CD3/CD28 stim		Non stim	CD3/CD28 stim
406	725		433	825
437	780		491	1016
485	760		678	885
Panel G
		Wild Type mouse				A2AR eGFP mouse
CD3/CD28 activated (1:1,000)		435	366.64	331.54		329.75	346.54	297.72
Activated (1:1,000) + NECA		291.44	288.1	215.01		267.5	237.3	221.31
Activated (1:1,000) + NECA + SCH		421.92	295.5	370.83		382.65	334.41	338.71
Panel I
CD8s					CD4s
Control	+ AT3 Her2	+ E0771 Her2	+ MC38 Her2		Control	+ AT3 Her2	+ E0771 Her2	+ MC38 Her2
2192	3153	2786	2696		1404	1683	1635	1481
2298	3297	2779	2637		1445	1700	1673	1496
2194	3314	2764	2712		1404	1719	1630	1476

## Sheet: Figure 2
Panel A
	Wild Type Mice							A2AR KO mice
Day 0	0	0	0	0	0	0		0	0	0	0	0	0	0
Day 7	8.12	10.36	11.89	14.19	5.72	11.96		6.16	9.52	6.9	7.2	7.56	7	4.8
Day 9	13.8	11.48	11.48	9.6	10.73	8.06		8.51	10.92	6.51	9.45	7.92	9.92	8.68
Day 11	16.38	19.6	20.28	23.03	10.56	18.36		6.84	13.34	10.5	10.32	10.56	12.54	10.36
Day 14	24.99	36.18	33.04	37.21	17.22	27.09		9.45	17.68	14	21.2	15.05	14.43	18.06
Day 17	40.87	53.2	58.46	62.37	26.4	60.83		14.1	23.6	19.76	26.65	22	17.16	34.8
Day 21	49.68	74.48	78.28	84.63	26.95	73.44		21	29.24	31.68	42	32.48	20.72	48.3
Day 23	58.1	81.6	82.4	84	39.53	85.14		30.1	37.5	45.36	65.45	29.44	44.22	65.61
Day 28	91.67	145.22	125.44	141.6	56.94	138.06		52.8	62.56	66.96	109.61	58.29	35.25	67.23
Panel C
NK Cells	B Cells	NKT cells	yd T cells	CD4+ T cells	CD8+ T cells
78.2	0.78	41.5	62	9.51	9.65
57.9	1.75	30.1	54.4	10.4	12.3
73.3	0.63	34.8	59.3	12.1	13.4
77.8	0.92	44	64.9	10.7	12.7
75.1	2.22	42.3	64.8	12.2	13.8
68.8	0.83	40.7	47.3	5.38	7.45
72.6	1.91	32.8	58.6	4.53	4.69
71.4	3.74	16.7	26.5	3.14	2.72
73.6	1.11	23.9	29.3	1.88	2.26
91.6	0.67	29.9	26.1	4.23	2.65
Panel D
NK Cells	B Cells	NKT cells	yd T cells	CD4+ T cells	CD8+ T cells
3.04	3.98	0.52	7.66	33.3	35.9	Experiment 1
8.9	2.19	0.28	4.99	24.5	28.3
2.3	2.77	0.39	7.11	25.5	45.7
3.53	3.17	0.58	5.95	30.7	37.9
9.91	3.09	0.27	5.15	23.2	25.1
4.89	3.23	0.41	7.71	30.8	33.6	Experiment 2
4	7.7	0.21	10.7	21.6	25.5
8.05	17.4	0.11	7.93	28	20.4
9.93	9.07	0.27	7.99	19.4	24.1
9.54	3.95	0.37	7.33	31.3	19.9
Panel E
NK Cells	B Cells	NKT cells	yd T cells	CD4+ T cells	CD8+ T cells
97	6.25	85.5	76.3	79.1	71.3	Experiment 1
91.9	8.98	79.4	66	64	58
90.7	6.7	69.3	68.9	59.7	49.1
93.6	8.09	78.7	74.2	72.5	59.5
88	6.86	70.3	70.2	64.7	54.4
94	8.39	75	75.4	67.7	58.1
96.5	1.63	88.8	84.7	83	55.1	Experiment 2
83.9	3.47	67.5	57.4	65.4	43.9
88.1	4.73	70.7	64.6	60.2	53.2
90.4	7.2	73	66.4	65.4	45.1
83.3	3.73	60.7	60.3	51.7	39.7
96.1	4.49	87.7	64.6	83.8	61.2
89.4	9.87	70.6	72.8	70.3	70	Experiment 3
84.6	9.06	61.9	58.3	68.6	54.9
95.1	8.25	79.1	79.7	69.4	64.7
92.5	6.78	82.3	78	77.8	68.3
92.7	8.76	73.9	69.6	80.4	70.9
96.4	10.2	71.4	73.6	62	80.3	Experiment 4
93.4	20	72.3	65.7	45.8	67.8
85.5	5.78	51.2	49.8	35.2	59.5
87.1	5.26	47.4	52.1	32.9	51.1
98.1	10.3	78.5	67.2	32.6	71.6
84.3	11.8	60.6	67	67.5	58.9	Experiment 5
89.9	12	66.7	60.3	59.8	57
95.7	17.1	83	78.8	87.8	75.5
96.4	9.66	77.1	75	79.8	72
95.4	14	83.7	80	74.7	66.4
96.3	12.8	83.8	76	82.4	77
Panel F
NK Cells	B Cells	NKT cells	yd T cells	CD4+ T cells	CD8+ T cells
17.4	0.072	1.83	3.08	12.6	26.5	Experiment 1
10.3	0.26	1.92	2.89	12.5	23.7
10.9	0.11	1.72	3.68	11.2	25.3
12.4	0.05	2.37	3.77	15	27.4
10	0.076	1.84	2.95	11.8	25.8
11.9	0.18	1.57	5.14	6.85	19.3
17.8	0.013	3.03	2.62	18.7	24.7	Experiment 2
19.2	0.058	1.3	2.09	18.4	29.2
16.9	0.091	2.76	2.83	16.6	23.2
20.3	0.097	2.09	3.05	19	23
17.9	0.053	1.66	2.63	15.7	18.8
15.4	0.036	2.4	2.04	19.5	27.3
5.69	0.17	1.84	1.81	9.22	25.8	Experiment 3
12.1	0.062	1.11	2	17.3	24.5
12.8	0.11	2.98	3.32	12.4	20.3
11.4	0.064	1.79	2.23	15.5	27.4
11.2	0.056	1.54	2.65	18.2	25.5
13	0.092	1.5	3.35	10.6	25	Experiment 4
21.6	0.5	2.22	3.02	9.54	22.5
27.1	0.27	1.33	3.01	8.53	15.3
29.6	0.031	1.7	1.89	9.08	21.2
18.7	0.13	3.03	2.55	5.42	36.9
15.2	0.07	0.91	3.13	13.5	24.9	Experiment 5
14.7	0.12	0.77	2.35	14	25.9
13.4	0.075	0.98	2.33	14.9	30.8
13.8	0.056	1.05	2.95	12.8	30.8
13.7	0.08	1.31	2.68	13.1	32.5
12.1	0.066	0.97	2.47	15.6	30.6
Panel G
NK Cells			NKT Cells			yd T Cells			CD4+ T cells			CD8+ T cells
DLN	Tumor		DLN	Tumor		DLN	Tumor		DLN	Tumor		DLN	Tumor
1.25694	1.35445		1.35023	1.49694		1.03727	1.51473		0.989663	5.03063		0.921284	4.44036	Experiment 1
0.617364	0.938832		0.522982	1.08143		0.831588	1.0745		0.791539	4.3415		0.867795	3.03289
0.927854	1.20283		0.830491	1.32316		0.914189	1.49937		1.07293	4.02469		1.07456	3.37458
1.16718	1.32204		1.2544	1.51941		1.10964	1.55265		1.07772	5.26417		1.09373	4.31423
1.03066	1.35587		1.0419	1.34644		1.10731	1.4412		1.06815	5.7456		1.04263	4.45473
1.25322	1.63125		1.36212	2.72086		1.26296	2.41324		1.19665	5.12969		1.29115	5.61009	Experiment 2
1.28521	1.4615		1.47502	2.62207		1.34815	1.82907		1.01863	3.52629		1.09797	4.55549
0.748539	0.900499		0.503528	1.52978		0.800487	1.38937		0.885404	2.79179		0.786517	3.76602
0.730421	0.95828		0.659328	2.33982		0.806376	1.34854		0.854751	2.58665		1.04376	3.24364
0.9826	1.28832					0.782035	1.50872		1.04456	2.63971		0.780603	3.90203
Panel H
NK Cells	B Cells	NKT cells	yd T cells	CD4+ T cells	CD8+ T cells
10487	987	5530	6510	5256	5562
7269	900	3995	4618	4536	3799
9313	926	4888	6444	4205	4227
10236	639	5613	6673	5500	5404
10498	811	4974	6194	6003	5580
Panel J
CD11b+ Ly6Cint	Macrophages	cDC1	cDC2
-8	66.5	2002	682.5	Experiment 1
-24	-147.5	2912	426.5
57	-51.5	828	233.5
-84	-49.5	1069	323.5
-209	-265.5	952	332.5
-91	-182.5	1079	288.5
453	387.5	819	416.5	Experiment 2
159	136.5	1771	808.5
506	344.5	841	488.5
290	282.5	2183	485.5
33	133.5	1546	310.5
177	263.5	1247	317.5
-202	-424	513.5	78.15	Experiment 3
107	312	700.5	53.25
492	647	1013.5	99.02
266	667	465.5	-22.55
-18	-83	520.5	36.25
178	467	747.5	73.35
-76	-235	724	399	Experiment 4
-190	-128	596	342
-218	-302	224	152
-75	-288	545	298
117	-141	192	447
-81	-234	846	565

## Sheet: Figure 3
Panel A
MFI				Percentage
Tetramer negative	Tetramer positive			Tetramer negative	Tetramer positive
1.05718	5.34973	Experiment 1		11.8	70.5	Experiment 1
1.11303	4.28856			13.3	77.8
0.939495	3.69215			10.6	66.7
1.0133	4.04521			12.1	74.5
0.961436	3.82181			9.65	66.7
0.915559	5.29588			9.86	78.4
1.53121	4.47643	Experiment 2		15.6	58.5	Experiment 2
0.884076	1.77325			6.59	15.4
0.86879	4.30319			9.24	64.7
0.843312	4.37707			7.62	67.6
0.947771	2.13503			8.18	31.8
0.924841	7.13376			10	75
0.933366	2.57308	Experiment 3		10.1	36.4	Experiment 3
0.972562	3.73428			12.8	79.7
1.13343	3.29495			14.7	70.9
0.971746	5.47526			12.1	87
0.988894	4.12624			16	69.1
0.778644	3.51442	Experiment 4		5.29	59.9	Experiment 4
0.921278	4.01715			7.23	71.2
0.991426	4.8636			8.86	71.9
1.21122	4.9244			11.5	66
0.914263	2.60249			7.55	41
				11.1	80.4
Panel B
Normalized MFI					Percentage
CD62L+tetramer -	CD62L-tetramer-	CD62L-tetramer+			CD62L+tetramer -	CD62L-tetramer-	CD62L-tetramer+
0.913569	1.00279	1.08922	Experiment 1		59.8	61.8	69.6	Experiment 1
1.06593	1.02133	0.95863			50.8	52.8	67.2
1.03976	0.970545	1.2327			44.5	44.4	62.5
1.13101	0.969952	1.16767			58.1	53.4	66.5
1.04254	0.96304	1.24477			47.3	44.5	65
0.953917	0.952189	1.52419			56.8	55.6	77
1.13198	0.96192	1.17319	Experiment 2		82.6	76.3	88	Experiment 2
1.31041	0.972659	0.948909			70.7	55.5	62.3
1.22911	0.945013	0.836957			78.2	69.2	77.2
1.26838	0.966402	0.944818			79.7	66.4	72.4
1.10413	0.998894	0.879285			74.2	71.1	75.8
1.1219	0.914221	1.21144	Experiment 3		56.8	45.5	62.9	Experiment 3
1.22855	0.987022	1.01802			63.6	50.5	57.2
1.37353	0.935059	1.13721			76.6	59.1	78.3
1.11511	0.995436	0.966531			68.6	62.1	70.1
1.33102	0.972836	0.985471			67.8	54.9	65.4
1.09408	1.02738	0.90891			69.6	66.2	70.4
1.09993	1.10548	0.798057	Experiment 4		58.2	47.9	55.8	Experiment 4
0.773183	1.01065	1.04073			47.8	59.4	53.4
1.13194	0.987932	1.04344			53.4	54.5	51.2
0.649254	1.01194	1.07985			37.1	57.7	49.4
0.844216	1.00187	1.05784			38	46.2	44.3
Panel C
Normalized MFI
SLAMF6+CD69+	SLAMF6+CD69-	SLAMF6-CD69-	SLAMF6-CD69+			SLAMF6+CD69+	SLAMF6+CD69-	SLAMF6-CD69-	SLAMF6-CD69+
1.48741	1.39824	0.991204	1.26479	Experiment 1		68.4	64.4	49.6	61.3	Experiment 1
1.18532	0.984531	0.710949	0.92751			61	54	43.4	54.5
1.12769	0.787989	0.538672	0.81286			63.2	47.3	28.5	44.9
1.26115	0.986958	0.618138	1.02396			68.4	56.2	34.6	54.5
0.988778	0.852897	0.620564	0.877161			54	48.9	36.6	45.8
1.4037	0.908705	0.645435	1.1101			69.4	50.5	36.4	61.8
1.90628	1.74561	1.1126	1.05155	Experiment 2		70.6	69.4	49.5	41.7	Experiment 2
1.08448	1.10055	0.670773	0.775204			45.6	47.6	32.4	34.7
1.05717	1.17044	0.733432	0.902932			49.4	54.5	34.8	42.7
0.937475	0.977641	0.727808	0.664346			46.1	49	36.6	31.2
0.732628	0.843486	0.591244	0.785647			34.3	40.8	31.6	37.4
1.64841	1.6211	1.26282	1.35761			62.8	65.9	51.7	53.5
				Experiment 3						Experiment 3
1.6284	1.0925	0.617697	1.08			89	77.4	51.4	77.3
0.854279	0.755259	0.621797	0.663414			65.3	66	56	49.4
1.10542	0.998606	0.738243	0.866784			80.6	72.9	57.6	67.4
1.20239	1.04412	0.759564	0.852433			77	76.8	58.8	61.7
1.28521	1.05826	0.644143	1.00599			80.4	75.4	54.3	66
1.73343	1.36702	1.15591	1.38649	Experiment 4		82.4	78.3	68.5	79.4	Experiment 4
1.32722	1.15245	1.15461	1.1797			77.4	75.2	70.7	65.1
0.845735	0.768732	0.913653	0.792092			56.5	55.2	58.8	51
0.673992	0.647171	0.666205	0.551133			53.1	50.1	58.3	45.1
0.83492	0.680048	0.774355	0.799014			71	67.5	79.2	73.8
0.89248	0.753702	0.572535	0.763573	Experiment 5		57.7	50.4	37.8	48.3	Experiment 5
0.956934	0.911642	0.64686	0.717701			60.8	61.7	44.5	45.5
1.33959	1.19907	0.945901	1.13636			68.8	71.2	54.8	58.4
1.32391	1.16655	0.840801	1.09687			71.2	67.6	52.7	60.9
1.06726	0.947063	0.715378	0.872738			63.9	64.4	48	54
1.37617	1.29546	0.879706	1.0841			73.8	74.7	55.2	62.6
						61.5	61.1	48.2	48.6	Experiment 6
						60.6	43.6	28.3	52.2
						55.1	53.3	32	50.5
						58.2	42.8	16.6	50.7
						48.7	35.5	21.9	44.4
Panel D
CD8+			CD4+			CD8+ SLAMF6+CD69+
Control	FTY720		Control	FTY720		Control	FTY720
1443	1192		2049	1876		23.2	11.5
1599	1154		1647	2095		20.4	17
1245	828		1481	1543		24.4	13.9
1343	1210		1509	1232		19	20.1
1074	719		1213	1128		19	15.7
	647			1233			20.3
Panel E
PD-1				CD39
GFP-	GFP+			GFP-	GFP+
1.31416	1.3899	Experiment 1		0.879395	1.17805	Experiment 1
0.995575	0.976054			0.850572	1.11151
0.75039	0.919053			0.847813	0.966783
0.963561	1.07678			1.037	1.19399
0.984643	1.15643			0.91067	1.14616
0.69417	0.827694			0.758279	1.05264
1.10028	0.835559	Experiment 2		1.51128	1.01388	Experiment 2
0.908474	0.835559			1.16761	0.825148
1.03722	0.952485			0.891758	0.88307
0.970878	0.773812			1.2627	0.896585
1.17451	0.758047			0.840352	0.602631
1.41362	1.14627			1.00157	0.945336
0.435019	0.976596	Experiment 3		0.939571	1.43394	Experiment 3
1.23197	0.900165			0.953389	0.774103
1.09445	0.821501			0.93585	0.879956
1.46894	1.09152			1.04507	1.05774
1.23462	0.929594			0.928409	0.807497
0.692577	0.961426	Experiment 4		0.692577	0.961426	Experiment 4
0.822618	0.94097			0.822618	0.94097
0.819696	0.892022			0.819696	0.892022
1.0038	1.16306			1.0038	1.16306
1.12653	1.24123			1.12653	1.24123
0.968324	1.03689	Experiment 5		0.725684	0.84969	Experiment 5
1.06997	1.10966			0.901861	1.12025
0.99599	1.02907			1.01119	1.18002
0.871492	0.998998			0.903434	1.07882
0.953288	1.08921			1.09325	1.32343
0.876303	1.01343			0.809578	0.92834
Panel F
PD-1				CD39
GFP-	GFP+			GFP-	GFP+
0.779337	1.16632	Experiment 1		0.604847	1.25896	Experiment 1
0.558973	1.1269			0.470701	1.126
0.713049	1.11257			0.496422	1.28567
0.865333	1.18961			0.99601	1.46275
0.750672	1.32935			0.639077	1.27182
0.580472	1.32935			0.474856	1.18773
0.809947	0.989787	Experiment 2		0.746313	0.909112	Experiment 2
0.744671	1.10302			0.753205	0.925102
0.674067	1.03641			0.782567	1.09604
0.650089	1.21226			0.853283	0.997335
0.881883	1.28153			1.20535	1.20314
0.784636	1.12833			0.858383	1.18591
1.32538	1.02584	Experiment 3		0.64971	1.03029	Experiment 3
0.798144	1.11491			0.860789	1.05299
0.95719	0.989264			0.718206	1.11702
0.776938	0.929357			0.641767	1.13453
0.814417	0.996615	Experiment 4		0.96428	1.03798	Experiment 4
0.971724	0.970729			1.10373	1.08641
0.879132	1.13501			0.809936	1.09507
0.937873	1.16089			1.08844	1.12408
0.909	1.13401			0.730931	0.925207
0.963129	1.40423	Experiment 5		0.872465	1.09419	Experiment 5
0.735162	1.1223			0.843605	1.15912
0.829586	1.16007			0.802118	1.22392
0.795863	1.15872			0.710681	1.12902
0.782374	1.16816			0.723724	1.16079
0.570594	0.942896			0.769234	1.09072

## Sheet: Figure 4
Panel B
CD8s							CD4s
Non-Treated	anti-PD-L1	anti-CTLA-4	anti-PD-L1 & anti-CTLA-4				Non-Treated	anti-PD-L1	anti-CTLA-4	anti-PD-L1 & anti-CTLA-4
17.2	17						8.39	7.53
15.5	15.2						7.94	6.75
14.6	18.9						5.29	6.47
17.2	22.7						8.51	10.7
13.1	24.4						5.92	9.73
12.9							3.55
14.3	16.7	24.4	25				10.6	10.3	11	14.8
13.5	13.7	24.8	22.3				9.79	11.2	12.9	5.19
8.12	14.9	16.4	28.1				6.96	7.15	3.89	5.86
10.5	22.5	18.1	25.7				9.12	11.4	8.11	5.61
9.09	11.5	19.4	32.3				7.63	7.06	5.28	9.21
13.5	18.6	21.6	24				11.2	13.6	7.83	7.5
20.8	21.8	17.7	25.3				8.67	7.98	8.73	11.2
19.9	36.1	19.8	31.7				12.7	8.11	6.63	4.15
21.9	20.6	28.6	26.2				8.11	5.09	7.82	6.11
23.1	34.3	32.8	51.2				11.7	8.58	6.83	2.7
21.6	32.7	20.5	49.9				13.4	11.3	8.36	4.15
	20.3	27.6	51.9					8.77	6.33	5.91
27.7	25.5	24.1					10.7	12.3	5.29
21.6	17.5	57.1					9.49	7.49	7.94
11.6	22.5	30.8					7.54	6.25	5.73
15.7	34.9	46.5					6.68	2.03	8.67
34.9		12.6					6.82		6.45
14.7	22.6						6.14	8.64
14.7	24						8.11	6.36
18.7	21						8.76	8.14
21.6	25.1						7.73	6.51
20.4	25.2						6.99	8.19
22.9	20						10	8.45
15.1	19.5	13.4	22				10.4	11.2	11.4	6.08
12.8	11	14.9	21.3				11	11.4	9.11	9.48
16.9	18.8	8.41	14.3				10.9	12.3	6.21	11.6
14.7	16.5	24.1	22				7.83	11.4	9.77	13.5
11.3	17.9	13.9	25				8.29	16.1	10	12.6
	13.8	26	23.6					7.42	15.7	8.63
10.4	19.2						6	7.3
16.2	20.4						7.43	8.63
11.4	16.7						8.69	8.65
12.2	17.7						6.46	7.35
10.8	13.4						6.86	7.9
11.7	33.6						5.06	7.57
Panel C
CD8s							CD4s
Non-Treated	anti-PD-L1	anti-CTLA-4	anti-PD-L1 & anti-CTLA-4				Non-Treated	anti-PD-L1	anti-CTLA-4	anti-PD-L1 & anti-CTLA-4
62.2	57.5			Experiment 1			66.1	55.9			Experiment 1
54.1	49.1						58.3	53
46.1	52.2						48.6	55.9
55.1	60.1						58.9	61.9
46.9	64.3						53.5	68.4
57.4	53.8						59.3	57.8
50.2	55.7	56.3	49.7	Experiment 2			80.7	65.2	68	68.7	Experiment 2
37.7	54.4	48.1	77.7				63.6	74	64.8	79.4
44.7	44.2	49	47.3				58.4	54.1	56.5	74.7
38.5	61.1	49.7	43.4				64.4	68.1	61.5	56.3
36.1	45.1	55	50.7				50.5	58.5	47.3	73.1
56.2	55.2	50.3	41.3				81.4	72.5	62.1	54.5
77.6	53.5	42.8	44.2	Experiment 3			76.4	66.1	57.1	65.3	Experiment 3
57.8	62	67.1	43.8				69.4	69.3	70.7	59.7
72.2	41.3	55.7	66.5				68	47.8	66.9	77.7
69.2	59.5	65.1	69				78.3	74.6	74.7	59.5
72.5	75.1	51.8	60.5				80.3	75.8	63.4	75.1
	35.2	45.6	70					67.1	57.3	79
79.7	60.9	64.9		Experiment 4			77.6	77.4	59.2		Experiment 4
73.2	43.5	85.4					68.5	40.3	86.1
55.2	45.2	61.5					48.9	50.6	59.2
50.9	48.2	71.9					41	61.5	55.6
72.7		36.9					61.8		41.4
50.4	50.1			Experiment 5			50.1	56.1			Experiment 5
52.6	52.9						54.5	54.2
63.7	59						70.7	55.6
64.3	54.4						65.1	61.9
58.2	68.9						56	64.6
67	56.2						66.1	57.6
53.2	56.6		57	Experiment 6			46.1	61.1		54.5	Experiment 6
53.5	51.2		53.8				59.6	74.2		54.9
51.7	68.9		46.6				69.3	68.1		66.8
49.7	53.7		54.1				59.3	58.7		67.1
44.2	54.1		56.7				55.3	54.8		48.6
	53.3		56.1				57	73.3		67.8
30	48.6		44.9	Experiment 7
44.4	69.7		39.7
42.5	58.6		48.7
44.9	45.6		48.1
38.7	47.8		46.7
49	60.2		64.9
Panel D
Non-Treated PD-1+GFP-	PD-L1 Treated PD-1+GFP-	CTLA-4 treated PD-1+GFP-	P+C treated PD-1+A2AR-	Non-Treated PD-1+GFP+	PD-L1 Treated PD-1+GFP+	CTLA-4 treated PD-1+GFP+	P+C treated PD-1+A2AR+
15.7	15.3			44.6	41.2				Experiment 1
17.2	24.4			36.3	38.8
18.5	22.1			27.3	42.8
15.6	15			36.2	46.9
21.8	15			33.5	47.2
10.2	13.4			27.2	32.3
4.03	33.1	30.3	25.2	40.5	29.3	20.7	20.5		Experiment 2
23.8	27.3	18.3	44.2	23.5	46.2	28.3	36
13.6	38.8	27.3	24.3	31.2	26	31.1	48.2
21.4	28.3	22.2	22.2	38	38.1	37.6	59.4
15.5	16.7	29.8	27.8	34.1	45.1	30.6	47
	37.7	32.7	23.4		17.5	30.8	58.3
8.59	31.4	23.4		44.2	37.4	43.6			Experiment 3
14.5	35.8	11.3		41.4	26.6	66.3
19.7	38.4	28.4		25.6	31.8	41.7
30.8	46.5	17.5		31.7	44.2	46.5
18.3		32.2		58.5		14.5
21	25.2			38.1	42				Experiment 4
21.8	21.6			46.6	47.7
16.2	12.3			47.4	39.3
13.6	20.9			47.2	45.8
18	13.1			47.6	51.3
12	18			52.4	40.5
28.5	28.8			15.4	28.2				Experiment 5
18.4	17.5			13.8	45.9
31.3	29			19	37.1
29.7	33.3			14.7	23.8
17.3	31			18.8	28.4
	26.9				33.8
45.9			41.7	12.9			28.6		Experiment 6
28.5			49.2	15.4			28.5
18.4			29.1	13.8			21.6
31.3			43.1	19			36.5
29.7			40.3	14.7			33
17.3			30.9	18.8			51.7
Panel E
	PD-L1+A2AR-	PD-L1+A2AR+
Therapeutic response	% Cells
-4.71796	15.3	41.2	Experiment 1
55.1505	24.4	38.8
17.776	22.1	42.8
55.9119	15	46.9
61.0336	15	47.2
-74.8299	13.4	32.3
61.5894	33.1	29.3	Experiment 2
53.9735	27.3	46.2
55.7947	38.8	26
53.4768	28.3	38.1
77.3179	16.7	45.1
83.1126	37.7	17.5
12.8571	25.2	42	Experiment 3
17.5	21.6	47.7
9.46429	12.3	39.3
46.9643	20.9	45.8
28.5714	13.1	51.3
-21.7857	18	40.5
49.3002	28.8	28.2	Experiment 4
4.16375	17.5	45.9
79.1113	33.3	23.8
32.6102	31	28.4
86.2491	26.9	33.8
73.8367	21.7	48.8	Experiment 5
61.8964	25.8	43.7
55.5751	29.2	37
7.1115	22.4	38.8
Panel G
Frequency			Absolute Number
Non Treated	anti-PD-L1		Non Treated	anti-PD-L1
0.078	0.059		1546	1577.95	Experiment 1
0.039	0.23		1135.16	4459.77
0.076	0.23		2791.64	6757.67
0.081	0.049		2284.35	1420.16
0.059	0.18		1357.85	5065.54
0.095	0.09		1778.86	1781.33
0.041	0.13		352.352	1350.21	Experiment 2
0.00795	0.17		50.8737	989.63
0.035	0.12		518.377	1039.94
0.037	0.11		388.847	960.523
0.036	0.11		385.863	1426.88
0.082	0.036		1024.54	471.761
0.012	0.56		40.1961	2875.22	Experiment 3
0.39	0.27		6119.94	935.512
0.21	0.97		1061.04	9761.82
0.13	0.77		621.274	12240.9
0.17	0.16		1867.53	644.688
	0.92			15781
0.13	0.44		2566.33	8325.8	Experiment 4
0.077	0.13		1798.46	2984.06
0.12	0.11		3213.96	1800.38
0.12	0.13		1227.37	3554.49
0.033	0.31		523.541	8682.32
0.15	0.45		3630.94	9566.83
0.083	0.17		986.736	6915.11	Experiment 5
0.088	0.21		1747.41	7905.56
0.037	0.11		986.425	2579.3
0.097	0.13		2726.67	5001.13
0.084	0.14		2804.81	3116.96
0.062	0.37		2060.89	9133.8

## Sheet: Figure 5
Raw data available on GEO

## Sheet: Figure 6
Panel A
IL4	1749	1347
IL36b	1634	1307
IL36y	1394	1109
IL18	1202	902
IL12	1160	897
IL36a	1048	927
IL33	1010	842
IL1b	1049	746
IL1a	983	778
IL2	964	722
IL27	868	783
IL7	921	713
IL11	901	700
IL13	887	709
IL41	889	696
IL9	900	674
IL22	845	724
NC	842	710
IL23	858	688
IL10	840	694
IL3	880	645
IL21	728	633
IL6	736	573
IL15	686	530
Naive	107	110
GFP-	27
Panel B
CD8+
No cytokine	IL1beta	IL2	IL4	IL7	IL10	IL12	IL15	IL18	IL21	IL33	IL36b
602	549	530	791	613	559	938	612	968	659	668	514
624	502	616	738	585	535	993	666	968	509	717	647
442	600	622	706	664		943	610	908	518	587	590
NK Cells
No cytokine	IL1beta	IL2	IL4	IL7	IL10	IL12	IL15	IL18	IL21	IL33	IL36b
1376	1475	2025	2309	1631	1793	2589	2346	2978	1689	1708	1490
1752	1635	2119	2460	1555	1668	2422	2400	2960	1623	1589	1732
1398	1636	2066	2369	1761		2525	2368	2742	1684	1635	1464
NKT Cells
No cytokine	IL1beta	IL2	IL4	IL7	IL10	IL12	IL15	IL18	IL21	IL33	IL36b
764	920	923	926	1018	1045	1194	968	1522	987	843	800
854	732	948	948	848	838	1074	1004	1450	892	901	1022
815	974	1026	948	867		1059	824		1033	1018	897
Panel C
Naïve	Ctrl	IL-18
492	640	1026
401	678	1001
	699	856
Panel D
Ctrl	IL-18
0.82842	1.97032
1.10837	2.92499
1.06322	2.20142
Panel F
CD8+				CD4+ T cells				NK Cells				CD8 T Cells: PD-1
MC38 Ctrl	MC38 IL-18			MC38 Ctrl	MC38 IL-18			MC38 Ctrl	MC38 IL-18			MC38 Ctrl	MC38 IL-18
0.908265	1.84741	Experiment 1		0.812314	1.77954	Experiment 1		0.699063	1.80146	Experiment 1		0.82854	0.634709	Experiment 1
1.0663	1.91644			0.909633	1.37438			0.802499	0.979521			0.871584	1.34533
1.05904	1.86376			1.35849	1.50546			1.51336	1.34953			0.573665	1.13689
0.966394	1.86013			0.919563	1.54916			0.985075	1.45227			1.72621	1.28116
	1.19164				1.02483				1.04408				0.85854
0.655246	1.45955	Experiment 2		0.953655	1.09015	Experiment 2		0.89914	1.29257	Experiment 2		1.24635	1.44408	Experiment 2
0.809303	1.00538			0.879871	0.878026			0.926123	0.957458			1.15574	1.71328
0.912342	1.3365			0.874337	1.16947			0.911326	1.1063			0.954766	1.03462
1.15143	1.08141			0.83929	0.778418			0.73028	1.13502			0.939885	0.938854
0.898337	1.25947			1.04773	1.03297			0.935698	1.2212			1.14852	1.03286
1.09941	0.994373			0.938898	0.802398			0.909585	0.987923			0.90305	0.955061
1.39152	1.56059			1.25617	1.60295			1.28909	1.70079			0.814498	0.81332
1.08241	1.70064			1.21005	1.45538			1.39876	1.55282			0.837189	0.958303
	1.25247				1.45723				1.58764				0.724768
													0.724768
Panel G
Days	MC38 mCherry																	MC38 IL-18																	Cherry A2AR KO
0	0	0	0	0	0	0	0	0	0	0	0	0	0	0	0			0	0	0	0	0	0	0	0	0	0	0	0	0	0	0	0	0	0	0	0	0	0		0	0	0	0	0
7	12.54	4	17.76	11.16	14.62	14.44	21.6	14.82	26.27	7.82	23.22	13.6	23.78	21.2	21.73			20.16	19.24	22.14	14.35	7.5	18.5	11.55	13.6	13.44	10.23	11.07	13.6	16.5	10.15	17.5	14.08	13.76	15.84	15.2	14.56	10.44	6		20.35	18.24	14.5	10.8	12.76
9	11.47	14.08	25.85	18.45	19	14.4	32.45	18.06	34.44	13.6	24.3	27.54	20.52	32.33	14.35			19.38	22.26	11.78	14.76	9	15.58	14.44	15.12	13.44	10.88	14.76	17.48	17.28	4	10.36	12.9	14.52	18.86	30.78	16.82	16.2	29.23		19.5	13.12	17	12.32	16.32
11	18	19.2	28.67	20.21	27.6	9.3	38.76	29.68	47	15.84	28.67	18.4	23.79	40.26	26.04			28.14	26.79	12.48	13.68	7.28	15.17	12.24	16	22.05	11.52	11.4	15.81	18.8	0	8.7	11.78	10.54	34.98	26.46	20.4	21.45	36.8		24.78	21.09	25.2	18.7	15.91
15	22.95	23.68	46.72	27.93	44.8	24.96	55.48	38.76	71.92	26.46	49.64	40.95	47.2	47.74	48.8			28.67	13.3	10.5	4	0	13.32	15.21	13.26	19.24	10.89	14.04	24.38	21.12	0	13.32	10.5	7.56	45.88	29.64	31.95	20.7	48.16		28.42	40.88	38.64	25.2	39.53
18	37.05	37.96	73.32	39.68	60.2	30.74	79.2	66.4	138.24	38.43	70.52	51.75	65.55	56.95	70.31			39.52	3.42	14.62	0	0	15.4	28.09	24.84	29.4	19.78	26.32	37.05	22.88	0	29.16	8.12	8.4	64.68	39.6	37.24	33.55	83.74		52.48	55.76	52	43.5	64.74
	Male mice are shown in black, female mice are shown in red.
Panel H
Survival
	WT Ctrl	WT IL-18	A2AR KOCtrl	A2AR KO IL-18
23	1
23	1
21	1
23	1
21	1
28	1
21	1
21	1
18	1
25	1
25	1
21	1
21	1
25		1
60		0
32		1
60		0
60		0
35		1
30		1
30		1
27		1
32		1
30		1
30		1
27		1
60		0
60		0
32		1
21			1
27			1
25			1
25			1
23			1
23			1
23			1
60				0
60				0
32				1
60				0
60				0
51				1
60				0
27				1
Male mice are shown in black, female mice are shown in red.
Panel I
WT Mice								A2AR KO mice
Days	Cherry		IL-18	IL-18 + anti-CD8		IL-18 GM-1			Cherry			IL-18	IL-18 + anti-CD8		IL-18 + GM-1
19	1							21	1
24	1							36	1
17	1							17	1
26	1							19	1
24	1							33	1
14								14
14								14
17								17
24								17
17								17
								60				0
31			1					60				0
33			1					60				0
60			0					33				1
26			1					60				0
60			0
								24					1
19				1				17					1
19				1				24					1
17				1				19					1
19				1				17					1
26								60
26								60
26								60
24								60
								33
24			1					42				1
60			0					31				1
38			1					60				0
24			1					60				0
31			1					60				0
22			1					60				0
22			1
35			1					17					1
								19					1
17				1				14					1
14				1				19					1
17				1				12					1
17				1
12				1				22							1
14				1				17							1
17				1				42							1
								17							1
17						1		19							1
22						1
17						1
17						1
19						1
14						1
22						1
Panel J
CD8+			NK
Control	IL_18		Control	IL_18
1.1072	0.8624		1.1217	1.09337	Experiment 1
0.9728	1.1584		1.03799	1.44752
0.7504	1.3248		0.956858	1.5132
1.3072	1.4608		0.973599	1.23374
0.9216	1.216		1.02254	1.19253
0.9408	1.2528		0.887315	1.20283
0.768455	1.54296		0.771325	1.39292	Experiment 2
1.39169	1.26866		1.13581	1.29764
0.673659	1.06293		0.677556	1.50181
1.16176	1.23437		1.44283	0.949788
1.00444	1.81726		0.972474	1.40048

## Sheet: Supp Figure 1
Panel B
NK Cells	B Cells	NKT Cells	yd T cells	CD4+ T cells	CD8+ T cells
90.7	1.79	26.1		14.1	20.2
96.2	1.53	38.8		22.7	23
94.2	1.01	38.4		12.8	17.2
87.8	1.05	41.5		9.71	11.3
89.9	0.84	36.5		16.5	17.9
Panel D
NK Cells	B Cells	NKT Cells	yd T cells	CD4+ T cells	CD8+ T cells
97.9	0	100	76.3	73.6	94.5	Experiment 1
85.7	0	71.4	61	51.9	58
85.4	4.07	90.9	70.7	57.1	80.6
93.4	2.9	94	76.6	67	90.1
94	1.16	85.7	54.1	60	91.3
93.8	0	76.9	40.3	64	90.6
98.2	11.9	77.8	27.6	79.9	95
93.3	3.57	91.7	57.4	74.7	86.5
93	4.05	81.8	57.9	74.9	93.6
	7.5	97.4	59	89	93.4	Experiment 2
	15.8	84.6	45.5	55.7	80.1
	5.26	96.8	42	85.5	95.9
	0	85	66.5	57.6	81.9
	3.75	81	58.4	63.2	82.8
	9.72	82.4	49.1	70	88.1
84.2	1.67	65.6		66.2	85.5	Experiment 3
92.5	0.7	94.5		77.7	90.9
63.2	0.67	64.3		55.3	65.1
84.2	3.79	60.8		55.2	82.9
88.8	1.94	70.5		64.7	80.9
Panel E
NK Cells	B Cells	NKT Cells	yd T cells	CD4+ T cells	CD8+ T cells
23.2	0	0.14	0.63	14.1	49.8	Experiment 1
30.1	0	0.15	1.25	16.5	28.9
25	0.043	0.085	4.52	12.5	22.5
17.4	0.023	0.18	0.98	12.6	51.5
20.3	0.00768	0.092	0.81	11.4	50.1
22.2	0	0.073	0.39	16	45.1
15.2	0.059	0.052	0.32	12.6	56.9
18.2	0.01	0.33	0.71	19.5	44.5
15.4	0.022	0.13	0.4	14.5	50.8
	0.046	0.29	1.13	20.1	27.3	Experiment 2
	0.12	0.43	1.57	13.4	34.3
	0.027	0.27	0.5	20.9	34.9
	0	0.18	1.13	11.1	41
	0.045	0.26	1.46	13.2	27.7
	0.048	0.097	0.54	11	40.9
28.7	0.024	0.23		26.9	43.5	Experiment 3
27.1	0.00693	0.42		23.6	46.1
28.3	0.021	0.32		36.8	32.1
31	0.035	0.27		19.9	47.1
28.3	0.029	0.38		25.8	40.2
Panel E
NK Cells	B Cells	NKT Cells	yd T cells	CD4+ T cells	CD8+ T cells
23.2	0	0.14	0.63	14.1	49.8	Experiment 1
30.1	0	0.15	1.25	16.5	28.9
25	0.043	0.085	4.52	12.5	22.5
17.4	0.023	0.18	0.98	12.6	51.5
20.3	0.00768	0.092	0.81	11.4	50.1
22.2	0	0.073	0.39	16	45.1
15.2	0.059	0.052	0.32	12.6	56.9
18.2	0.01	0.33	0.71	19.5	44.5
15.4	0.022	0.13	0.4	14.5	50.8
	0.046	0.29	1.13	20.1	27.3	Experiment 2
	0.12	0.43	1.57	13.4	34.3
	0.027	0.27	0.5	20.9	34.9
	0	0.18	1.13	11.1	41
	0.045	0.26	1.46	13.2	27.7
	0.048	0.097	0.54	11	40.9
28.7	0.024	0.23		26.9	43.5	Experiment 3
27.1	0.00693	0.42		23.6	46.1
28.3	0.021	0.32		36.8	32.1
31	0.035	0.27		19.9	47.1
28.3	0.029	0.38		25.8	40.2
Panel H
Tetramer pos										SLAMF6+CD69+
% Cells					A2AR MFI					% Cells					A2AR MFI
Day 10	Day 17	Day 21	Day 28		Day 10	Day 17	Day 21	Day 28		Day 10	Day 17	Day 21	Day 28		Day 10	Day 17	Day 21	Day 28
16	20.5	10	6.28		2264	1610	2344	2030		22.5	26.6	20.9	17.2		2485	1537	2453	1469
18.8	20.5	13.9	7.14		3010	1412	1483	1418		25.3	24.7	13.2	14.9		2394	1645	1954	1779
20.2	12.6	9.11	8.35		2974	2329	1674	1292		30.5	28.5	15.3	18.4		2662	2305	1858	1364
23.9	15.2	10.5	5.04		3702	1906	1943	1247		35.1	27.5	20	15.2		3443	2280	2078	1581
12.9	22.9	10.1	5.73		4309	1560	1785	1121		39.2	25.6	19.7	14.6		2982	1838	1629	1511
12.9	15.6	7.68	2.68			1826	2646	1258			21.8	17.4	16.2			2369	2314	1708

## Sheet: Supp Figure 2
Panel A
DLNs						Tumors
B Cells	NK Cells	NKT Cells	CD4+ T Cells	CD8+ T cells		B Cells	NK Cells	NKT Cells	CD4+ T Cells	CD8+ T cells
0.34	62.1	16.8	5.57	4.21		27.3	46.2	61.5	47	49.1
0.28	46.2	11.5	3.13	4.28		9.89	59.8	52.5	58.8	55.9
0.3	69.3	16.8	6.46	5.01		12.7	48.8	65.2	57.7	53.9
0.75	66.4	17.8	7.32	5.7		13.2	62.5	63.3	46.6	50.4
0.31	60	14.7	5.7	5.4		7.98	58	57.1	55.3	50.2
0.54	71	22.1	7.32	5.94		9.15	70.1	69.4	63.7	60.3
0.16	66.5	18.4	3.96	3.44		25.8	50.7	62.5	54.5	40.1
Panel B
DLN MFIs						Tumor MFIs
	NK Cells	NKT Cells	CD4+ T Cells	CD8+ T cells		NK Cells	NKT Cells	CD4+ T Cells	CD8+ T cells
	1124	408	173	175		1222	1002	844	974
	944	269	134	170		1183	907	1174	1084
	1401	452	196	184		1378	1277	1071	1182
	1292	407	181	171		1210	948	879	1023
	1402	362	172	175		1290	1120	1130	1066
	1544	525	194	190		1695	1197	1262	1493
	1167	387	135	147		789	958	961	771
Panel E
SLAMF6+CD39-	SLAMF6-CD39+	SLAMF6-CD39-
944	1345	611
1502	964	943
1619	1589	660
1072	1558	718
1537	1710	802
1421	2238	1002
981	765	463

## Sheet: Supp Figure 3
Panel A
Non-Treated	PD-L1 Treated	anti-CTLA-4 treated	anti-PD-L1 and anti-CTLA-4 treated
63	151.3			Experiment 1
189.2	64.8
189.7	118.8
108.5	63.7
112.2	56.3
204.3
34.5	34.4	33	10.5	Experiment 2
38.1	37.8	24.3	67.2
78.1	21.9	60.9	22.6
40.4	37	47.5	20.9
27.4	36	32.9	10.8
67.3		20	22.1
113.3	23.2	41.6	24	Experiment 3
43.1	27.8	36.8	15.7
33.2	26.7	40.3	21.5
59.6	28.1	26.8	10.5
52.8	13.7	43.8	13.7
	10.2	39.8	9.7
46.1	8.7	16.3		Experiment 4
26.4	21.5	15.7
28	5.3	16.3
14.9	18.3	21.6
18.6		15.2
67	48.8			Experiment 5
23.2	46.2
79.7	50.7
83.4	29.7
43.8	40
38.9	68.2
82.5	48.3		15.9	Experiment 6
82.6	91.3		21.4
110.2	120.1		35.6
64	19.9		13.1
88.2	64.2		9.9
144.1	13.1
Panel B
Control	anti-PD-L1	anti-CTLA-4	anti-PD-L1 anti-CTLA-4
27.7	29.7			Experiment 1
28.7	31.1
31.8	36.5
31.3	37.9
27.9	38
22.6
28.4	29.9	43.3	50.3	Experiment 2
35.9	25.1	51.5	28.7
18.2	33.7	33.4	59.4
27.2	36.8	36.3	59.2
25.2	25.5	35.3	63.7
24.1	33.7	43	58
26.8	40.8	41.4	57.2	Experiment 3
34.4	58.3	29.6	72.4
30.3	49.8	51.4	39.5
33.4	57.5	50.3	74.3
29.8	43.6	39.6	82.5
	57.6	60.5	74.2
34.7	41.9	37.2		Experiment 4
29.6	40.2	66.9
21	49.8	50.1
30.7	72.4	64.7
48		34
29.3	45.2			Experiment 5
28	45.4
29.4	35.8
33.7	46.5
35.2	36.6
34.2	35.7
28.4	34.6	30.6	38.6	Experiment 6
24.1	21.6	26.7	39.5
32.6	27.3	37.2	30.7
29.6	30.8	36.9	40.7
25.6	33.1	27.1	44.2
	25.9	40.3	42.1
34.7	39.5		43.4	Experiment 7
36.5	29.3		68.5
26.9	28.5		52.9
27	38.8		61.2
27.8	28.1		73.1
23.9	55.8		70.6
39	39	23	24
Panel C
CD8+				CD4+
NT	10mg/kg CARBO	aPD-L1		NT	10mg/kg CARBO	aPD-L1
40.1	39	56.8		21.1	21.8	34.4
37.3	39.4	37.5		18.4	26	25
48	41.1	37.6		33.9	17.5	16.4
29.8	33.5	30.1		15.5	20.4	18
27.1	37.6	51.2		17.3	16	34.2
48.5	43.9	20.2		23.3	22.1	22.6
	32	41.6			31.4	18.7
Panel D
NT	PD-L1 Day -2	PD-L1 Day -4		Combo Day -2	Combo Day -4
30	54.9	63.2		30.2	57	Experiment 1
44.4	39.6	43.9		38.8	48
42.5	49.1	38		45.3	47.2
44.9	38.2	47.5		44.4	40.3
38.7	32.4	51.6		45.1	35.4
49	41.4			53.7	46
57.9	71.1	58.3		70.4	53.7	Experiment 2
55.3	55.1	54.6		69.1	63.9
61.8	54.2	48.8		55.6	47.9
47.4	71.6	40.9
Panel E
Non-Treated	PD-L1 Treated	anti-CTLA-4 treated	anti-PD-L1 and anti-CTLA-4 treated
62.8	59.2
56.3	66.2
48.8	68.3
54.6	64.5
58.4	64.8
39.1	48.2
44.3	62.8	52	44.5
47.9	73.9	46.2	80.9
45.1	66.8	57.8	72.8
60.1	66.4	58.2	81.2
49.1	61	59.9	73.4
	55.3	63.2	81.9
55.8	75.9	73
60.5	69.8	83.5
49.2	75.9	76.5
67.7	94.3	74.7
83.2		54.2
62.7	70.9		77.6
71.8	73		86.6
66.3	54.2		63.5
63.3	70.5		87
68.9	67		83
67	61.7		90.5
66.3	40.5
70.9	55.9
55.9	58.4
67.5	55.1
	58.3
	61
69.4	65.5
54.9	69.2
39.9	71.9
61.3	67.6
55.2	66.7
43.7	68.6
32	34	11	12
Panel F
NT	10mg/kg CARBO	aPD-L1
38.2	57.7	72.6
60	57.4	50.3
41	61.1	65.4
55.5	61.5	63.4
57.2	62.8	62.4
48.7	63.2	67.8
	68.3	58.6
Panel G
PD-1+A2AR-				PD-1+A2AR-
NT	PD-L1			NT	PD-L1
3.16	6.85	Experiment 1		82.4	77.2	Experiment 1
8.61	27.8			61.6	40.8
6.39	14.3			74.3	31
5.22	6.88			76.7	51
5.98	7.81			74	76.1
4.21	17.5			74.7	62.6
8.66				68.3
4.32				82.2
4.53	5.09	Experiment 2		73.6	55.8	Experiment 2
3.47	11.7			62.5	70.2
14.9	4.19			54.4	53.3
12.3	7.61			53.4	56.5
11.2	12			57	73.9
	20.7				47.3
	12.3				56.7

## Sheet: Supp Figure 4
Panel A
NT	PD-L1	P+C	CTLA-4
7.36	10.7	5.32	11.1	Experiment 1
7.9	9.15	13	12.8
9.6	14.2	18.9	15.7
7.92	11.8	17.4	14.3
9.5	10.5	14.2	15.5
12.1	15.5	13.7	17.1
7.2	8.6	1	11.7	Experiment 2
7.8	10	17.7	13.1
4.6	7.6	16.1	20.8
11.4	8.8	7.6	19.2
5.1	13.3	13.6	6.6
9.2	6.7	7.8	15.4
6.24	6.73	8.73		Experiment 3
5.45	9.06	7.19
4.19	5.25	10.8
4.42	17.7	14.5
4.35	10.4	20.6
6.39	7.64	15.3
Panel B
NT	PD-L1	P+C	CTLA-4
2.51	3.57	7.55	4.75	Experiment 1
4.28	10.5	8.81	8.88
6.1	6.59	5.94	5.81
2.39	4.3	9.45	7.73
3.51	5.29	3.85	5.88
4.15	13.7	7.14	8.7
6.67			11.5	Experiment 2
6.78	8.26	7.27	4.28
7.51	4.03	13	13.3
7.79	4.29	15.8	10
7.03	6.91		10.8
7.6	1.54
4.31	6.37	9.64		Experiment 3
6.73	11.6	7.69
8.31	10.4	3.23
8.63	1.82	20
2.82	6.9
7.39
Panel C
Control	+poly IC
1.93	16.5
2.34	16.7
2.43	16.2
Panel D
MHC II					CD80					CD86
GFP-	GFP+	GFP- poly IC	GFP+ poly IC		GFP-	GFP+	GFP- poly IC	GFP+ poly IC		GFP-	GFP+	GFP- poly IC	GFP+ poly IC
2991	86676	26241	47509		1130	3579	4493	7157		364	2128	4565	6899
3076	77578	26965	49867		1101	3526	4492	7315		352	1855	4468	6914
2713	76302	28124	51779		1131	3717	4525	7286		343	1937	4628	7063
Panel E
DCs	Dcs + adenosine
12987.2	10139.1
18766.5	9248.98
21645.2	11041.2

[truncated: 1 more sheets: Supp Figure 6]
